# Supplementary material for: Case-only exome variation analysis of severe alcohol dependence using a multivariate hierarchical gene clustering approach
Source: PLoS One. 2023 Apr 25;18(4):e0283985. doi: 10.1371/journal.pone.0283985 (PMC10128939; doi:10.1371/journal.pone.0283985)
Supplement: S6 Table — (CSV) [file pone.0283985.s007.csv]

gene	transcript
AC008686.1	ENST00000397557
ACAA1	ENST00000333167
ACPP	ENST00000351273
AGER	ENST00000375076
AKR1E2	ENST00000298375
ALDH3A1	ENST00000457500
ALDH9A1	ENST00000354775
ALG3	ENST00000397676
AMBN	ENST00000322937
AMBP	ENST00000265132
APMAP	ENST00000217456
APOA1BP	ENST00000368235
ASXL2	ENST00000435504
ATP1B1	ENST00000367816
AZIN1	ENST00000337198
C19orf55	ENST00000544099
C4BPB	ENST00000243611
CADM3	ENST00000368124
CATSPER2	ENST00000321596
CCDC113	ENST00000219299
CCDC68	ENST00000591504
CCNE1	ENST00000262643
CD47	ENST00000361309
CDH20	ENST00000262717
CNGA3	ENST00000393504
COPZ2	ENST00000006101
CORO1C	ENST00000261401
CTSO	ENST00000433477
CYP4B1	ENST00000371923
DNAH14	ENST00000400952
DNAJB14	ENST00000442697
DYNC1LI2	ENST00000258198
ECI2	ENST00000380118
EPHX3	ENST00000221730
ETNK1	ENST00000266517
EXOSC8	ENST00000389704
FAM193A	ENST00000324666
FCER2	ENST00000346664
FCRL2	ENST00000361516
FMO5	ENST00000254090
GABRR1	ENST00000454853
GCAT	ENST00000323205
GLOD4	ENST00000301329
GRM3	ENST00000361669
HAP1	ENST00000347901
HMG20A	ENST00000381714
HSD17B11	ENST00000358290
HTR3E	ENST00000440596
IKZF1	ENST00000439701
IL10RB	ENST00000290200
IL2RG	ENST00000374202
KANSL1	ENST00000262419
KCNB1	ENST00000371741
KCND3	ENST00000315987
KCNN3	ENST00000271915
KIF25	ENST00000443060
KLHL29	ENST00000486442
KRT26	ENST00000335552
LDHC	ENST00000541669
LIPH	ENST00000296252
LSM14B	ENST00000279068
LYPLA2	ENST00000374514
MAP2K2	ENST00000262948
METTL16	ENST00000263092
MKL2	ENST00000318282
MORF4L1	ENST00000331268
MPDU1	ENST00000250124
MYLK4	ENST00000274643
MYRFL	ENST00000535034
NAGK	ENST00000455662
NME6	ENST00000421967
NPHS2	ENST00000367615
NUP62CL	ENST00000372466
OCIAD2	ENST00000508632
OPN5	ENST00000371211
OTOP1	ENST00000296358
OVCH2	ENST00000454689
P2RX5	ENST00000225328
PHYHD1	ENST00000308941
PLD4	ENST00000392593
PLEK2	ENST00000216446
PON1	ENST00000222381
PON3	ENST00000265627
POTEH	ENST00000343518
PPIL6	ENST00000440797
PPP1R14D	ENST00000427255
PPP2R4	ENST00000393370
PRDM7	ENST00000449207
PSEN1	ENST00000324501
PSMA3	ENST00000216455
PSMB10	ENST00000358514
QTRTD1	ENST00000485050
RASSF4	ENST00000340258
RHBDL2	ENST00000289248
RILP	ENST00000301336
RMND5B	ENST00000515098
RPL5	ENST00000370321
SDSL	ENST00000403593
SEC62	ENST00000337002
SERPINE2	ENST00000447280
SETD8	ENST00000402868
SGTA	ENST00000221566
SKA3	ENST00000314759
SLC14A1	ENST00000436407
SLC22A1	ENST00000366963
SLC22A16	ENST00000368919
SLC22A31	ENST00000562855
SLC25A18	ENST00000327451
SLC2A7	ENST00000400906
SLC34A1	ENST00000324417
SLC35A1	ENST00000369552
SLC38A11	ENST00000409149
SMCO2	ENST00000416383
SMPD2	ENST00000258052
SNAPC1	ENST00000216294
SNRNP40	ENST00000263694
SOCS7	ENST00000577233
SPATA18	ENST00000295213
SPDL1	ENST00000265295
SYT15	ENST00000374321
TAPBPL	ENST00000266556
TCEA1	ENST00000521604
TDO2	ENST00000536354
TFAP4	ENST00000204517
TGFB2	ENST00000366929
TMEM116	ENST00000552374
TMEM255B	ENST00000375353
TMEM43	ENST00000306077
TNFRSF4	ENST00000379236
TRIM2	ENST00000338700
TXNDC5	ENST00000379757
TYW5	ENST00000354611
UCKL1	ENST00000354216
UNC5CL	ENST00000244565
USF2	ENST00000222305
VSTM1	ENST00000338372
WT1	ENST00000332351
ZBTB44	ENST00000525842
ZSWIM6	ENST00000252744
