# Supplementary material for: Case-only exome variation analysis of severe alcohol dependence using a multivariate hierarchical gene clustering approach
Source: PLoS One. 2023 Apr 25;18(4):e0283985. doi: 10.1371/journal.pone.0283985 (PMC10128939; doi:10.1371/journal.pone.0283985)
Supplement: S7 Table — (CSV) [file pone.0283985.s008.csv]

gene	transcript
AAK1	ENST00000409085
AAMP	ENST00000248450
ABCE1	ENST00000296577
ABCG1	ENST00000361802
ABHD17C	ENST00000258884
ABHD2	ENST00000352732
ABI1	ENST00000376142
ABTB2	ENST00000435224
AC008686.1	ENST00000397557
AC012360.1	ENST00000595481
AC015989.1	ENST00000400312
AC026202.1	ENST00000600805
AC099552.4	ENST00000404289
ACAA1	ENST00000333167
ACHE	ENST00000302913
ACOT2	ENST00000238651
ACOX1	ENST00000293217
ACPP	ENST00000351273
ACSL4	ENST00000340800
ACTA2	ENST00000458208
ACTC1	ENST00000290378
ACTN2	ENST00000366578
ACTN4	ENST00000252699
ACTR2	ENST00000377982
ACVR1B	ENST00000541224
ADAM12	ENST00000368679
ADAMTSL5	ENST00000330475
ADAP2	ENST00000330889
ADAT1	ENST00000307921
ADIPOR1	ENST00000340990
AGER	ENST00000375076
AGO2	ENST00000220592
AGO3	ENST00000373191
AGO4	ENST00000373210
AGPAT1	ENST00000395499
AGPAT3	ENST00000398063
AIFM1	ENST00000287295
AKR1C2	ENST00000380753
AKR1E2	ENST00000298375
AL161450.1	ENST00000601793
AL162431.1	ENST00000457152
ALDH3A1	ENST00000457500
ALG3	ENST00000397676
ALOX12	ENST00000251535
AMBN	ENST00000322937
AMBP	ENST00000265132
AMD1	ENST00000368885
AMMECR1L	ENST00000272647
AMPH	ENST00000356264
ANAPC7	ENST00000455511
ANGPTL5	ENST00000334289
ANKRD13B	ENST00000394859
ANKRD2	ENST00000307518
ANKRD46	ENST00000520552
ANP32A	ENST00000465139
ANP32E	ENST00000314136
AP1M1	ENST00000444449
AP1S2	ENST00000329235
AP2B1	ENST00000312678
AP2S1	ENST00000263270
APH1A	ENST00000369109
API5	ENST00000531273
APMAP	ENST00000217456
APOA1BP	ENST00000368235
APP	ENST00000346798
APPBP2	ENST00000083182
AQP12B	ENST00000407834
AQP5	ENST00000293599
ARAF	ENST00000377045
AREG	ENST00000395748
ARF1	ENST00000541182
ARF4	ENST00000303436
ARF5	ENST00000000233
ARFIP2	ENST00000254584
ARGLU1	ENST00000400198
ARHGAP15	ENST00000295095
ARHGAP36	ENST00000276211
ARHGEF33	ENST00000409978
ARHGEF7	ENST00000375741
ARL14EPL	ENST00000601302
ARL17B	ENST00000450673
ARL8A	ENST00000272217
ARNT2	ENST00000303329
ARPC1A	ENST00000262942
ARPC2	ENST00000295685
ARPC4	ENST00000433034
ARSE	ENST00000381134
AS3MT	ENST00000369880
ASAH1	ENST00000381733
ASAP2	ENST00000281419
ASB7	ENST00000332783
ASCL1	ENST00000266744
ASF1A	ENST00000229595
ASH2L	ENST00000343823
ASIC1	ENST00000228468
ASPHD2	ENST00000215906
ASTN2	ENST00000361209
ASXL2	ENST00000435504
ATCAY	ENST00000450849
ATF2	ENST00000264110
ATF7	ENST00000420353
ATG12	ENST00000509910
ATG16L1	ENST00000392017
ATG5	ENST00000369076
ATL1	ENST00000358385
ATP11C	ENST00000327569
ATP1B1	ENST00000367816
ATP2B1	ENST00000428670
ATP2B2	ENST00000360273
ATP5D	ENST00000215375
ATP6V0A1	ENST00000264649
ATP6V0B	ENST00000472174
ATP6V0C	ENST00000330398
ATP6V0D1	ENST00000290949
ATP6V1E1	ENST00000253413
ATP8A2	ENST00000381655
ATRAID	ENST00000380171
ATRNL1	ENST00000355044
AZIN1	ENST00000337198
B3GNT4	ENST00000324189
B4GALT5	ENST00000371711
B4GALT7	ENST00000029410
BAP1	ENST00000460680
BATF	ENST00000286639
BCAP31	ENST00000458587
BCAS3	ENST00000390652
BET1	ENST00000222547
BFAR	ENST00000261658
BMP10	ENST00000295379
BMP2	ENST00000378827
BMPR1A	ENST00000372037
BNIP1	ENST00000231668
BRS3	ENST00000370648
BRSK2	ENST00000382179
BSPRY	ENST00000374183
BTK	ENST00000308731
C10orf11	ENST00000372499
C11orf40	ENST00000307616
C12orf45	ENST00000552951
C12orf57	ENST00000229281
C14orf105	ENST00000216445
C15orf52	ENST00000559313
C17orf107	ENST00000381365
C19orf55	ENST00000544099
C1QL3	ENST00000298943
C1R	ENST00000542285
C20orf202	ENST00000400633
C22orf26	ENST00000396008
C4BPB	ENST00000243611
C4orf29	ENST00000398965
C5orf24	ENST00000394976
C6orf223	ENST00000336600
C8orf48	ENST00000297324
C8orf58	ENST00000289989
CA10	ENST00000451037
CABP1	ENST00000316803
CACNA2D3	ENST00000474759
CACNB3	ENST00000301050
CACNG8	ENST00000270458
CADM3	ENST00000368124
CADPS	ENST00000383710
CALCRL	ENST00000409998
CALHM1	ENST00000329905
CALM1	ENST00000356978
CALM2	ENST00000272298
CALM3	ENST00000291295
CAMK2A	ENST00000398376
CAMK2G	ENST00000322680
CAMKV	ENST00000477224
CAPRIN2	ENST00000298892
CAPZA2	ENST00000361183
CATSPER2	ENST00000321596
CBFA2T2	ENST00000346541
CBX1	ENST00000393408
CBX5	ENST00000209875
CCDC113	ENST00000219299
CCDC64B	ENST00000572449
CCDC68	ENST00000591504
CCNC	ENST00000520429
CCNE1	ENST00000262643
CCNL1	ENST00000295926
CCNY	ENST00000374704
CCSER1	ENST00000509176
CCT3	ENST00000295688
CCT8	ENST00000286788
CD1B	ENST00000368168
CD47	ENST00000361309
CD79A	ENST00000221972
CDC23	ENST00000394886
CDC25A	ENST00000302506
CDC27	ENST00000531206
CDC40	ENST00000368932
CDC42SE2	ENST00000505065
CDH2	ENST00000269141
CDH20	ENST00000262717
CDH6	ENST00000265071
CDH8	ENST00000577390
CDK1	ENST00000395284
CDK11B	ENST00000407249
CDK17	ENST00000261211
CDK18	ENST00000506784
CDK2AP2	ENST00000301488
CDK5R1	ENST00000313401
CDK6	ENST00000265734
CDK8	ENST00000381527
CDKN1A	ENST00000405375
CDKN1C	ENST00000414822
CDS2	ENST00000460006
CELA3A	ENST00000290122
CELF1	ENST00000532048
CELF3	ENST00000290583
CELF4	ENST00000420428
CEPT1	ENST00000545121
CFLAR	ENST00000309955
CGB7	ENST00000597853
CHMP4B	ENST00000217402
CHRAC1	ENST00000220913
CHRM4	ENST00000433765
CHTOP	ENST00000368694
CLASRP	ENST00000221455
CLCN4	ENST00000380833
CLDN16	ENST00000264734
CLEC18B	ENST00000339953
CLIP3	ENST00000360535
CLN5	ENST00000377453
CLPP	ENST00000245816
CLPTM1	ENST00000337392
CLTC	ENST00000269122
CMAS	ENST00000229329
CNBP	ENST00000441626
CNGA3	ENST00000393504
CNIH2	ENST00000311445
CNN2	ENST00000263097
CNOT2	ENST00000229195
CNOT4	ENST00000541284
CNOT6L	ENST00000264903
CNOT8	ENST00000517876
CNTNAP2	ENST00000361727
CNTNAP5	ENST00000431078
COL4A3BP	ENST00000380494
COPS2	ENST00000299259
COPS3	ENST00000268717
COPS5	ENST00000357849
COPZ2	ENST00000006101
COQ2	ENST00000311469
CORO1A	ENST00000219150
CORO1C	ENST00000261401
CPEB1	ENST00000568128
CPEB4	ENST00000265085
CPNE8	ENST00000331366
CPSF2	ENST00000298875
CPSF3	ENST00000238112
CPSF4	ENST00000292476
CRADD	ENST00000542893
CREB1	ENST00000432329
CRK	ENST00000300574
CRMP1	ENST00000324989
CRTC1	ENST00000338797
CSN2	ENST00000353151
CSNK1G1	ENST00000303052
CSNK1G2	ENST00000255641
CSNK1G3	ENST00000395412
CSNK2A1	ENST00000217244
CSNK2B	ENST00000375882
CST2	ENST00000304725
CST4	ENST00000217423
CSTF2	ENST00000372972
CSTF3	ENST00000323959
CT45A5	ENST00000463085
CT47B1	ENST00000371311
CTBP1	ENST00000290921
CTD-2117L12.1	ENST00000504333
CTDSPL2	ENST00000260327
CTNNA1	ENST00000302763
CTNNA3	ENST00000433211
CTR9	ENST00000361367
CTSC	ENST00000227266
CTSO	ENST00000433477
CWC15	ENST00000279839
CXorf31	ENST00000377879
CYFIP2	ENST00000521420
CYP46A1	ENST00000261835
CYP4B1	ENST00000371923
CYS1	ENST00000381813
CYTH2	ENST00000452733
DACH2	ENST00000373125
DAZAP1	ENST00000233078
DCAF10	ENST00000377724
DCAF7	ENST00000415273
DCC	ENST00000442544
DCLK2	ENST00000302176
DCPS	ENST00000263579
DCTN2	ENST00000434715
DCUN1D1	ENST00000292782
DDB1	ENST00000301764
DDO	ENST00000368924
DDX23	ENST00000308025
DDX6	ENST00000264018
DEDD	ENST00000368006
DEF6	ENST00000316637
DGCR8	ENST00000351989
DGKB	ENST00000403951
DHRS4L2	ENST00000335125
DHX30	ENST00000445061
DHX40	ENST00000251241
DHX9	ENST00000367549
DIABLO	ENST00000443649
DIP2C	ENST00000280886
DLG3	ENST00000374360
DLL4	ENST00000249749
DMRT1	ENST00000382276
DMRT3	ENST00000190165
DMRTA1	ENST00000325870
DNAH14	ENST00000400952
DNAJA2	ENST00000317089
DNAJB14	ENST00000442697
DNAJC28	ENST00000314399
DNAJC7	ENST00000457167
DPF1	ENST00000355526
DPF2	ENST00000528416
DPP10	ENST00000393147
DPP6	ENST00000377770
DPYD	ENST00000370192
DPYSL5	ENST00000288699
DR1	ENST00000370272
DRG1	ENST00000331457
DRP2	ENST00000395209
DSCAML1	ENST00000321322
DSTN	ENST00000246069
DTNA	ENST00000598334
DYNC1LI2	ENST00000258198
DYNLL2	ENST00000579991
EARS2	ENST00000449606
EBF2	ENST00000520164
EBP	ENST00000495186
ECI2	ENST00000380118
EDEM2	ENST00000374492
EDNRA	ENST00000324300
EED	ENST00000263360
EEF1G	ENST00000329251
EHD1	ENST00000320631
EIF1	ENST00000469257
EIF1AX	ENST00000379607
EIF2S1	ENST00000256383
EIF2S2	ENST00000374980
EIF2S3	ENST00000253039
EIF3D	ENST00000216190
EIF3I	ENST00000373586
EIF3J	ENST00000261868
EIF3L	ENST00000412331
EIF4A2	ENST00000323963
EIF4A3	ENST00000269349
EIF4E	ENST00000505992
EIF4H	ENST00000265753
EIF5A	ENST00000336452
ELAVL4	ENST00000357083
ELOVL5	ENST00000541407
EMC3	ENST00000245046
EMX1	ENST00000258106
EPHA6	ENST00000389672
EPHB1	ENST00000398015
EPHB2	ENST00000374632
EPHX3	ENST00000221730
EPT1	ENST00000260585
ERG	ENST00000417133
ERH	ENST00000557016
ERP44	ENST00000262455
ESF1	ENST00000202816
ETF1	ENST00000360541
ETNK1	ENST00000266517
ETV5	ENST00000306376
EVI5L	ENST00000538904
EVX1	ENST00000496902
EWSR1	ENST00000414183
EXOC4	ENST00000253861
EXOSC8	ENST00000389704
EYA3	ENST00000373871
FAF2	ENST00000261942
FAM105B	ENST00000284274
FAM120C	ENST00000375180
FAM155A	ENST00000375915
FAM166A	ENST00000344774
FAM172A	ENST00000395965
FAM193A	ENST00000324666
FAM199X	ENST00000493442
FAM19A1	ENST00000478136
FAM26F	ENST00000368605
FAM45A	ENST00000361432
FAM46D	ENST00000538312
FAM49B	ENST00000519824
FAM50A	ENST00000393600
FAM53B	ENST00000337318
FAM60A	ENST00000337682
FAR1	ENST00000354817
FBXL17	ENST00000542267
FBXL3	ENST00000355619
FBXO11	ENST00000403359
FBXO21	ENST00000330622
FBXO28	ENST00000366862
FBXO3	ENST00000265651
FBXO45	ENST00000311630
FBXW2	ENST00000608872
FCER2	ENST00000346664
FCGR3B	ENST00000531221
FCRL2	ENST00000361516
FERMT2	ENST00000343279
FEZ2	ENST00000379245
FGD4	ENST00000427716
FGF10	ENST00000264664
FGF16	ENST00000439435
FGF4	ENST00000168712
FGF7	ENST00000267843
FGF8	ENST00000320185
FKBP5	ENST00000536438
FKBP8	ENST00000608443
FMO5	ENST00000254090
FMR1	ENST00000370475
FOXB2	ENST00000376708
FOXD4	ENST00000382500
FOXG1	ENST00000382535
FOXL2	ENST00000330315
FSCN1	ENST00000382361
FSHB	ENST00000417547
FST	ENST00000256759
FSTL5	ENST00000306100
FTO	ENST00000471389
FTSJ1	ENST00000348411
FXR1	ENST00000357559
FXR2	ENST00000250113
FZR1	ENST00000395095
G3BP2	ENST00000359707
G6PD	ENST00000393562
GAB1	ENST00000262995
GAB4	ENST00000400588
GABPA	ENST00000354828
GABPB1	ENST00000220429
GABRA1	ENST00000428797
GABRA5	ENST00000335625
GABRR1	ENST00000454853
GADD45G	ENST00000252506
GAS8	ENST00000268699
GATAD2B	ENST00000368655
GBX2	ENST00000306318
GCAT	ENST00000323205
GCLM	ENST00000370238
GDF6	ENST00000287020
GFPT1	ENST00000357308
GGNBP2	ENST00000304718
GGT7	ENST00000336431
GGTLC2	ENST00000480559
GID8	ENST00000266069
GIGYF1	ENST00000275732
GINS2	ENST00000253462
GLOD4	ENST00000301329
GLRA2	ENST00000218075
GLS	ENST00000320717
GMEB1	ENST00000294409
GMEB2	ENST00000266068
GMPS	ENST00000496455
GNA11	ENST00000078429
GNA13	ENST00000439174
GNAI1	ENST00000351004
GNAI2	ENST00000313601
GNAQ	ENST00000286548
GNAT3	ENST00000398291
GNB1	ENST00000378609
GNB2	ENST00000303210
GNB2L1	ENST00000512805
GNL1	ENST00000376621
GPC5	ENST00000377067
GPM6B	ENST00000316715
GPN2	ENST00000374135
GPR116	ENST00000283296
GPR151	ENST00000311104
GPR64	ENST00000379869
GPR83	ENST00000243673
GPT2	ENST00000340124
GRAMD2	ENST00000309731
GRB7	ENST00000445327
GRIA3	ENST00000264357
GRID2	ENST00000282020
GRIK3	ENST00000373091
GRIK4	ENST00000527524
GRIN2D	ENST00000263269
GRM3	ENST00000361669
GRM5	ENST00000418177
GRM8	ENST00000339582
GSK3A	ENST00000222330
GSK3B	ENST00000316626
GSPT1	ENST00000434724
GSTA1	ENST00000334575
GSTA2	ENST00000493422
GTF2A1	ENST00000553612
GTPBP1	ENST00000216044
GTPBP2	ENST00000307126
GTPBP6	ENST00000326153
GUCY1B3	ENST00000264424
H2AFY	ENST00000511689
H2AFY2	ENST00000373255
HAGHL	ENST00000389703
HAP1	ENST00000347901
HAS2	ENST00000303924
HCAR2	ENST00000328880
HCFC2	ENST00000229330
HDAC1	ENST00000373548
HDAC2	ENST00000519065
HDAC3	ENST00000305264
HDAC4	ENST00000345617
HDAC8	ENST00000373573
HDLBP	ENST00000391975
HECTD2	ENST00000298068
HERC4	ENST00000395198
HIAT1	ENST00000370152
HIF1AN	ENST00000299163
HIST1H2AB	ENST00000259791
HIST1H2AK	ENST00000330180
HIST1H2BB	ENST00000357905
HIST1H2BD	ENST00000289316
HIST1H2BG	ENST00000244601
HIST1H2BK	ENST00000396891
HIST1H2BM	ENST00000359465
HIST1H3E	ENST00000360408
HIST1H3G	ENST00000305910
HIST1H4K	ENST00000357549
HIST2H3PS2	ENST00000392948
HIST3H2BB	ENST00000369160
HIST3H3	ENST00000366696
HLA-DRA	ENST00000395388
HLF	ENST00000226067
HMBOX1	ENST00000397358
HMG20A	ENST00000381714
HMGA1	ENST00000447654
HMGB1	ENST00000405805
HMGCR	ENST00000287936
HNRNPA0	ENST00000314940
HNRNPD	ENST00000313899
HNRNPF	ENST00000443950
HNRNPH3	ENST00000265866
HNRNPM	ENST00000325495
HNRNPR	ENST00000374616
HPCA	ENST00000373467
HPCAL1	ENST00000381765
HPSE2	ENST00000370552
HS6ST2	ENST00000521489
HSD17B10	ENST00000168216
HSD17B11	ENST00000358290
HSPA12A	ENST00000369209
HSPD1	ENST00000388968
HSPE1-MOB4	ENST00000604458
HTR3A	ENST00000355556
HTR3E	ENST00000440596
IBA57	ENST00000366711
IBTK	ENST00000306270
ICMT	ENST00000343813
ID1	ENST00000376112
IFIT1	ENST00000371804
IFNG	ENST00000229135
IGF2BP1	ENST00000290341
IGF2BP2	ENST00000382199
IGF2BP3	ENST00000258729
IGFBP3	ENST00000381083
IGFLR1	ENST00000592537
IGLL5	ENST00000526893
IKZF1	ENST00000439701
IKZF4	ENST00000262032
IL10RB	ENST00000290200
IL17B	ENST00000261796
IL17C	ENST00000244241
IL1RAPL1	ENST00000378993
IL1RAPL2	ENST00000372582
IL27	ENST00000356897
IL2RG	ENST00000374202
IL32	ENST00000525643
IL7R	ENST00000303115
ILKAP	ENST00000254654
IMMP2L	ENST00000405709
ING5	ENST00000313552
INSL6	ENST00000381641
INTS1	ENST00000404767
INTS6	ENST00000311234
IP6K1	ENST00000321599
IPPK	ENST00000287996
IQCJ-SCHIP1	ENST00000485419
IQSEC2	ENST00000396435
IRF1	ENST00000245414
IRF2	ENST00000393593
IRF4	ENST00000380956
IRX6	ENST00000290552
ISM2	ENST00000342219
ITCH	ENST00000262650
ITFG1	ENST00000320640
ITFG2	ENST00000228799
ITGA3	ENST00000007722
ITGB1BP2	ENST00000373829
ITGB8	ENST00000222573
ITM2B	ENST00000378565
IZUMO1	ENST00000332955
JAK1	ENST00000342505
JAKMIP1	ENST00000409021
JARID2	ENST00000341776
JKAMP	ENST00000261247
JMJD4	ENST00000366758
KANSL1	ENST00000262419
KAT2A	ENST00000225916
KAT2B	ENST00000263754
KATNA1	ENST00000367411
KBTBD2	ENST00000304056
KCNAB2	ENST00000378083
KCNB1	ENST00000371741
KCNB2	ENST00000523207
KCND3	ENST00000315987
KCNIP4	ENST00000382152
KCNK12	ENST00000327876
KCNMB4	ENST00000258111
KCNN1	ENST00000222249
KCNN3	ENST00000271915
KCNT2	ENST00000294725
KCTD10	ENST00000228495
KDM1A	ENST00000400181
KDM2A	ENST00000529006
KDM5C	ENST00000375401
KHDRBS1	ENST00000327300
KIAA1456	ENST00000524591
KIAA1468	ENST00000398130
KIF18A	ENST00000263181
KIF21B	ENST00000422435
KIF25	ENST00000443060
KIF2A	ENST00000407818
KIF3A	ENST00000378746
KIRREL	ENST00000359209
KLC1	ENST00000452929
KLF2	ENST00000248071
KLF3	ENST00000261438
KLF6	ENST00000497571
KLHDC10	ENST00000335420
KLHDC3	ENST00000326974
KLHL10	ENST00000293303
KLHL2	ENST00000514860
KLHL29	ENST00000486442
KLK3	ENST00000326003
KLKB1	ENST00000264690
KLLN	ENST00000445946
KPNA1	ENST00000344337
KPNA4	ENST00000334256
KPNA6	ENST00000373625
KPNB1	ENST00000290158
KRT26	ENST00000335552
KRT35	ENST00000393989
KRT40	ENST00000377755
KRT6B	ENST00000252252
KRT84	ENST00000257951
KRTAP10-7	ENST00000380102
KRTAP4-11	ENST00000391413
KRTAP4-6	ENST00000345847
KRTAP4-7	ENST00000391417
KRTAP4-8	ENST00000333822
LAMTOR1	ENST00000278671
LANCL1	ENST00000443314
LARGE	ENST00000354992
LARP4	ENST00000398473
LAS1L	ENST00000374811
LASP1	ENST00000318008
LCE2C	ENST00000368783
LCK	ENST00000336890
LDB1	ENST00000425280
LDHC	ENST00000541669
LEO1	ENST00000299601
LGI1	ENST00000371418
LHFPL4	ENST00000287585
LHX6	ENST00000394319
LHX8	ENST00000294638
LIMK1	ENST00000336180
LIMS1	ENST00000542845
LIN54	ENST00000340417
LIN9	ENST00000328205
LINGO1	ENST00000355300
LIPH	ENST00000296252
LIPM	ENST00000404743
LL22NC03-63E9.3	ENST00000407120
LMNA	ENST00000368300
LMO3	ENST00000540445
LMOD1	ENST00000367288
LMOD3	ENST00000420581
LMTK3	ENST00000270238
LPCAT3	ENST00000261407
LPGAT1	ENST00000366997
LPPR4	ENST00000370185
LPXN	ENST00000528954
LRCH1	ENST00000389797
LRRC3	ENST00000291592
LSM12	ENST00000591247
LSM14B	ENST00000279068
LSM6	ENST00000502781
LUC7L	ENST00000293872
LUC7L3	ENST00000505658
LYPD6B	ENST00000409642
LYPLA2	ENST00000374514
MACROD2	ENST00000217246
MAFG	ENST00000357736
MAGED2	ENST00000375068
MAGI1	ENST00000402939
MAGI2	ENST00000354212
MAGOH	ENST00000371470
MALT1	ENST00000348428
MAN1A1	ENST00000368468
MAN1A2	ENST00000356554
MAOA	ENST00000338702
MAOB	ENST00000378069
MAP1S	ENST00000324096
MAP2K1	ENST00000307102
MAP2K2	ENST00000262948
MAP2K7	ENST00000397979
MAP3K3	ENST00000361357
MAP3K7	ENST00000369329
MAP7D1	ENST00000373151
MAPK14	ENST00000229795
MAPKAP1	ENST00000265960
MAPKAPK2	ENST00000367103
MAPRE3	ENST00000233121
MARCH5	ENST00000358935
MARCH9	ENST00000266643
MARVELD3	ENST00000299952
MAT2A	ENST00000306434
MAX	ENST00000358664
MBNL1	ENST00000282486
MBTD1	ENST00000586178
MBTPS2	ENST00000379484
MCM6	ENST00000264156
MCMBP	ENST00000360003
MCOLN3	ENST00000370589
MDM2	ENST00000462284
MED14	ENST00000324817
MED25	ENST00000312865
MED26	ENST00000263390
MED27	ENST00000292035
MEMO1	ENST00000295065
MEN1	ENST00000337652
METTL16	ENST00000263092
METTL3	ENST00000298717
METTL9	ENST00000358154
MGAT5	ENST00000409645
MIB2	ENST00000505820
MID1	ENST00000317552
MKL2	ENST00000318282
MKNK2	ENST00000250896
MLEC	ENST00000228506
MLKL	ENST00000308807
MLLT1	ENST00000252674
MLXIP	ENST00000319080
MMADHC	ENST00000428879
MMP16	ENST00000286614
MMP17	ENST00000360564
MMP24	ENST00000246186
MOB4	ENST00000323303
MORF4L1	ENST00000331268
MORN2	ENST00000410014
MPDU1	ENST00000250124
MPP6	ENST00000222644
MRAS	ENST00000289104
MRC1L1	ENST00000331429
MRGBP	ENST00000370487
MRPL19	ENST00000393909
MRPL20	ENST00000344843
MSI1	ENST00000257552
MTA2	ENST00000278823
MTF1	ENST00000373036
MTF2	ENST00000370298
MTFMT	ENST00000220058
MTM1	ENST00000370396
MTMR1	ENST00000544228
MTMR12	ENST00000382142
MTPN	ENST00000393085
MUSK	ENST00000374448
MYB	ENST00000341911
MYCBP	ENST00000397572
MYF6	ENST00000228641
MYLK4	ENST00000274643
MYO1D	ENST00000318217
MYRFL	ENST00000535034
NAA10	ENST00000464845
NAA15	ENST00000296543
NAA35	ENST00000361671
NAA50	ENST00000240922
NAAA	ENST00000286733
NAGK	ENST00000455662
NAMPT	ENST00000222553
NANOS2	ENST00000341294
NAP1L1	ENST00000261182
NAT16	ENST00000300303
NCF4	ENST00000397147
NCLN	ENST00000246117
NDRG2	ENST00000556147
NDUFB9	ENST00000276689
NEGR1	ENST00000357731
NEIL2	ENST00000284503
NEK7	ENST00000367385
NELL1	ENST00000357134
NF2	ENST00000338641
NFIX	ENST00000397661
NFYC	ENST00000425457
NGEF	ENST00000264051
NGLY1	ENST00000280700
NHP2L1	ENST00000401959
NIPSNAP1	ENST00000216121
NIT1	ENST00000368009
NKX1-1	ENST00000422806
NME4	ENST00000219479
NME6	ENST00000421967
NMT1	ENST00000592782
NOL4	ENST00000261592
NONO	ENST00000276079
NOVA2	ENST00000263257
NPHS2	ENST00000367615
NPNT	ENST00000427316
NPPC	ENST00000409852
NPTN	ENST00000345330
NR2C2	ENST00000323373
NR2E1	ENST00000368986
NR2F2	ENST00000394166
NR3C2	ENST00000358102
NR5A1	ENST00000373588
NRAS	ENST00000369535
NRBP1	ENST00000233557
NRF1	ENST00000393232
NRG3	ENST00000372141
NSG2	ENST00000303177
NTNG2	ENST00000393229
NUCB2	ENST00000529010
NUCKS1	ENST00000367142
NUDT21	ENST00000300291
NUMBL	ENST00000252891
NUP62CL	ENST00000372466
NUTF2	ENST00000219169
NXT1	ENST00000254998
OAT	ENST00000368845
OCIAD2	ENST00000508632
OGT	ENST00000373719
OLFM1	ENST00000252854
ONECUT2	ENST00000491143
OPA1	ENST00000361908
OPN5	ENST00000371211
OPRM1	ENST00000434900
OR10G8	ENST00000431524
OR10R2	ENST00000368152
OR10X1	ENST00000368150
OR11A1	ENST00000377149
OR11H1	ENST00000252835
OR13C2	ENST00000542196
OR1A1	ENST00000304094
OR2AG2	ENST00000338569
OR2B11	ENST00000318749
OR2C1	ENST00000304936
OR2F2	ENST00000408955
OR2T7	ENST00000460972
OR4A16	ENST00000314721
OR4A5	ENST00000319760
OR4C15	ENST00000314644
OR4C16	ENST00000314634
OR4C6	ENST00000314259
OR4K15	ENST00000305051
OR4K17	ENST00000315543
OR4K5	ENST00000315915
OR4L1	ENST00000315683
OR4N2	ENST00000315947
OR4N4	ENST00000328795
OR4Q3	ENST00000331723
OR4S1	ENST00000319988
OR4X2	ENST00000302329
OR51D1	ENST00000357605
OR51E1	ENST00000396952
OR51E2	ENST00000396950
OR51I1	ENST00000380211
OR51M1	ENST00000328611
OR51Q1	ENST00000300778
OR56B3P	ENST00000316517
OR5AS1	ENST00000313555
OR5H6	ENST00000383696
OR5J2	ENST00000312298
OR5M1	ENST00000526538
OR5M9	ENST00000279791
OR5R1	ENST00000312253
OR6C3	ENST00000379667
OR6C74	ENST00000343870
OR6Y1	ENST00000302617
OR8H3	ENST00000313472
OR9G1	ENST00000312153
ORM2	ENST00000431067
OSBPL11	ENST00000296220
OTOP1	ENST00000296358
OTUB1	ENST00000538426
OTUD5	ENST00000156084
OTX2	ENST00000339475
OVCH2	ENST00000454689
P2RX5	ENST00000225328
P4HA1	ENST00000412021
PA2G4	ENST00000303305
PABPC5	ENST00000312600
PACSIN1	ENST00000538621
PAFAH1B1	ENST00000397195
PAFAH1B2	ENST00000527958
PAN3	ENST00000380958
PAPD5	ENST00000436909
PAPD7	ENST00000230859
PARD3	ENST00000374789
PARD3B	ENST00000358768
PARK2	ENST00000366898
PARP2	ENST00000250416
PAXIP1-AS2	ENST00000397551
PBX1	ENST00000420696
PCBP2	ENST00000359462
PCDH9	ENST00000544246
PCGF1	ENST00000233630
PCGF5	ENST00000336126
PCMT1	ENST00000367384
PCNA	ENST00000379160
PCYT1B	ENST00000379144
PDF	ENST00000288022
PDHA1	ENST00000379806
PDXK	ENST00000291565
PDYN	ENST00000217305
PDZD4	ENST00000164640
PEA15	ENST00000360472
PFDN1	ENST00000261813
PFKFB2	ENST00000367080
PHB	ENST00000300408
PHF19	ENST00000373896
PHF5A	ENST00000216252
PHF6	ENST00000332070
PHF8	ENST00000357988
PHYHD1	ENST00000308941
PIK3CD	ENST00000377346
PINX1	ENST00000314787
PIP4K2B	ENST00000269554
PIP4K2C	ENST00000354947
PITPNA	ENST00000313486
PITPNC1	ENST00000581322
PIWIL4	ENST00000299001
PKDCC	ENST00000294964
PLA2G2C	ENST00000429261
PLAGL2	ENST00000246229
PLBD2	ENST00000280800
PLCB1	ENST00000338037
PLD4	ENST00000392593
PLEK2	ENST00000216446
PLEKHA2	ENST00000420274
PLEKHF2	ENST00000315367
PLK1	ENST00000300093
PLP1	ENST00000418604
PLS3	ENST00000420625
PLSCR5	ENST00000443512
PLXNA3	ENST00000369682
PLXNA4	ENST00000359827
PLXNB3	ENST00000538966
POLD2	ENST00000406581
POLR2A	ENST00000322644
POLR2B	ENST00000381227
POLR2E	ENST00000215587
PON1	ENST00000222381
PON3	ENST00000265627
POT1	ENST00000357628
POTEH	ENST00000343518
POU2F1	ENST00000367866
POU2F2	ENST00000526816
PPAP2A	ENST00000264775
PPIL6	ENST00000440797
PPM1A	ENST00000325642
PPP1CB	ENST00000395366
PPP1CC	ENST00000340766
PPP1R14C	ENST00000361131
PPP1R14D	ENST00000427255
PPP1R16B	ENST00000299824
PPP1R37	ENST00000221462
PPP1R8	ENST00000311772
PPP1R9B	ENST00000316878
PPP2CA	ENST00000481195
PPP2CB	ENST00000221138
PPP2R1A	ENST00000322088
PPP2R2A	ENST00000315985
PPP2R2C	ENST00000335585
PPP2R2D	ENST00000455566
PPP2R4	ENST00000393370
PPP2R5A	ENST00000261461
PPP2R5B	ENST00000164133
PPP2R5D	ENST00000485511
PPP3CA	ENST00000394854
PPP4C	ENST00000279387
PPP5C	ENST00000012443
PPTC7	ENST00000354300
PQBP1	ENST00000218224
PRAF2	ENST00000376390
PRAME	ENST00000543184
PRAMEF10	ENST00000235347
PRAMEF2	ENST00000240189
PRB1	ENST00000500254
PRDM12	ENST00000253008
PRDM7	ENST00000449207
PRKAR1A	ENST00000589228
PRKCD	ENST00000394729
PRKCSH	ENST00000252455
PRKG1	ENST00000373980
PRKG2	ENST00000395578
PRMT5	ENST00000324366
PROCA1	ENST00000301039
PRPF19	ENST00000227524
PRPF3	ENST00000324862
PRPF31	ENST00000321030
PRPF38A	ENST00000257181
PRPF39	ENST00000355765
PRPF8	ENST00000572621
PRPS1	ENST00000372435
PRPS2	ENST00000398491
PRRG3	ENST00000370353
PRSS1	ENST00000311737
PRSS55	ENST00000328655
PSEN1	ENST00000324501
PSG11	ENST00000401740
PSG5	ENST00000366175
PSMA3	ENST00000216455
PSMA4	ENST00000044462
PSMA5	ENST00000271308
PSMB10	ENST00000358514
PSMB2	ENST00000373237
PSMC1	ENST00000261303
PSMC2	ENST00000435765
PSMC3	ENST00000298852
PSMC5	ENST00000310144
PSMD11	ENST00000261712
PSMD3	ENST00000264639
PSMD4	ENST00000368884
PSME3	ENST00000293362
PTHLH	ENST00000395872
PTP4A2	ENST00000344035
PTPN1	ENST00000371621
PTPN11	ENST00000351677
PTPN6	ENST00000456013
PTPRN2	ENST00000389418
PUF60	ENST00000526683
PUM1	ENST00000426105
QTRTD1	ENST00000485050
RAB11A	ENST00000261890
RAB11FIP4	ENST00000325874
RAB14	ENST00000373840
RAB1B	ENST00000311481
RAB26	ENST00000210187
RAB30	ENST00000533486
RAB35	ENST00000229340
RAB3A	ENST00000222256
RAB4B	ENST00000594800
RAB6B	ENST00000285208
RAB7A	ENST00000265062
RAD21	ENST00000297338
RAD23A	ENST00000586534
RAE1	ENST00000395841
RAF1	ENST00000251849
RALA	ENST00000005257
RALY	ENST00000246194
RALYL	ENST00000517638
RAN	ENST00000543796
RAP1A	ENST00000369709
RAP1B	ENST00000250559
RARA	ENST00000254066
RARG	ENST00000425354
RASD1	ENST00000225688
RASGEF1A	ENST00000395809
RASGRF1	ENST00000419573
RASGRP1	ENST00000310803
RASSF4	ENST00000340258
RBBP4	ENST00000373493
RBBP5	ENST00000264515
RBM10	ENST00000377604
RBM17	ENST00000446108
RBM25	ENST00000261973
RBM39	ENST00000253363
RBM4	ENST00000409406
RBM7	ENST00000540163
RBM8A	ENST00000330165
RBMX	ENST00000320676
RBPMS2	ENST00000300069
RBX1	ENST00000216225
RCC2	ENST00000375436
RCOR1	ENST00000262241
RDH10	ENST00000240285
RELB	ENST00000221452
REPS2	ENST00000357277
RERE	ENST00000337907
RFWD2	ENST00000367669
RFX2	ENST00000303657
RFX4	ENST00000357881
RGL1	ENST00000304685
RGS19	ENST00000395042
RHBDD3	ENST00000216085
RHBDL2	ENST00000289248
RHEB	ENST00000262187
RIF1	ENST00000243326
RILP	ENST00000301336
RIMS2	ENST00000406091
RIT2	ENST00000326695
RMND5A	ENST00000283632
RMND5B	ENST00000515098
RNF13	ENST00000344229
RNF148	ENST00000434824
RNF167	ENST00000262482
RNF2	ENST00000367510
RNF220	ENST00000355387
RNF223	ENST00000453464
RNF41	ENST00000345093
RNPS1	ENST00000565678
ROBO2	ENST00000487694
ROCK2	ENST00000315872
RORB	ENST00000376896
RP11-152F13.10	ENST00000562833
RP11-180C1.1	ENST00000507759
RP11-297N6.4	ENST00000533405
RP11-481A20.11	ENST00000527396
RP11-603J24.9	ENST00000548861
RP11-762I7.5	ENST00000546837
RP11-793H13.10	ENST00000591834
RPL26	ENST00000584164
RPL27A	ENST00000314138
RPL30	ENST00000521291
RPL31	ENST00000409028
RPL5	ENST00000370321
RPS14	ENST00000401695
RPS18	ENST00000439602
RPS4X	ENST00000316084
RPS6KA2	ENST00000503859
RPS6KA3	ENST00000379565
RPS6KA4	ENST00000334205
RPS6KA5	ENST00000261991
RPS6KB1	ENST00000225577
RPS9	ENST00000302907
RPSA	ENST00000301821
RPUSD4	ENST00000298317
RQCD1	ENST00000273064
RRAGB	ENST00000262850
RRAGC	ENST00000373001
RRAS2	ENST00000256196
RRP7A	ENST00000323013
RSPRY1	ENST00000537866
RTF1	ENST00000389629
RUNDC3A	ENST00000426726
RUNX1T1	ENST00000436581
RUNX3	ENST00000399916
RUVBL1	ENST00000322623
RUVBL2	ENST00000595090
RXRA	ENST00000481739
S100A13	ENST00000368699
SALL3	ENST00000537592
SAMD4B	ENST00000314471
SARS	ENST00000234677
SATB2	ENST00000417098
SCAMP1	ENST00000538629
SCAPER	ENST00000563290
SCCPDH	ENST00000366510
SCD	ENST00000370355
SCML1	ENST00000380041
SCML2	ENST00000251900
SCN8A	ENST00000354534
SCRT2	ENST00000246104
SDSL	ENST00000403593
SEC11C	ENST00000587834
SEC14L1	ENST00000392476
SEC62	ENST00000337002
SEMA3A	ENST00000265362
SEMA3C	ENST00000265361
SEMA4D	ENST00000450295
SENP2	ENST00000296257
SENP3	ENST00000429205
SEPT11	ENST00000264893
SEPT7	ENST00000399034
SERINC5	ENST00000512721
SERPINB7	ENST00000398019
SERPINE2	ENST00000447280
SESN3	ENST00000536441
SESTD1	ENST00000428443
SETD8	ENST00000402868
SETDB1	ENST00000271640
SEZ6	ENST00000317338
SF1	ENST00000377387
SF3A2	ENST00000221494
SF3A3	ENST00000373019
SF3B1	ENST00000335508
SF3B14	ENST00000233468
SF3B2	ENST00000322535
SF3B3	ENST00000302516
SGCD	ENST00000337851
SGIP1	ENST00000371037
SGMS1	ENST00000361781
SGPL1	ENST00000373202
SGTA	ENST00000221566
SH2D7	ENST00000328828
SHD	ENST00000543264
SHOC2	ENST00000369452
SHOX2	ENST00000389589
SIAH1	ENST00000356721
SKA3	ENST00000314759
SKOR2	ENST00000425639
SKP1	ENST00000353411
SKP2	ENST00000274255
SLA2	ENST00000262866
SLC10A7	ENST00000335472
SLC14A1	ENST00000436407
SLC16A2	ENST00000587091
SLC1A2	ENST00000278379
SLC1A5	ENST00000542575
SLC1A6	ENST00000221742
SLC22A1	ENST00000366963
SLC22A16	ENST00000368919
SLC22A31	ENST00000562855
SLC25A11	ENST00000225665
SLC25A18	ENST00000327451
SLC25A5	ENST00000317881
SLC2A1	ENST00000426263
SLC2A13	ENST00000280871
SLC2A7	ENST00000400906
SLC34A1	ENST00000324417
SLC35A1	ENST00000369552
SLC35E1	ENST00000595753
SLC37A1	ENST00000352133
SLC38A1	ENST00000398637
SLC38A11	ENST00000409149
SLC38A5	ENST00000376876
SLC39A14	ENST00000359741
SLC39A9	ENST00000336643
SLC44A5	ENST00000370855
SLC48A1	ENST00000442218
SLC4A8	ENST00000453097
SLC6A14	ENST00000371900
SLC6A6	ENST00000454876
SLC7A1	ENST00000380752
SLC9A6	ENST00000370695
SLC9A7	ENST00000328306
SLC9C2	ENST00000367714
SLMAP	ENST00000295951
SMAD1	ENST00000515385
SMAD2	ENST00000402690
SMAD4	ENST00000342988
SMAD5	ENST00000545279
SMARCA5	ENST00000283131
SMARCB1	ENST00000263121
SMARCE1	ENST00000348513
SMC1A	ENST00000322213
SMC3	ENST00000361804
SMCO2	ENST00000416383
SMNDC1	ENST00000369603
SMPD2	ENST00000258052
SMS	ENST00000404933
SMU1	ENST00000397149
SMURF1	ENST00000361125
SMYD3	ENST00000388985
SNAP25	ENST00000254976
SNAPC1	ENST00000216294
SNRNP40	ENST00000263694
SNRPB	ENST00000438552
SNRPD3	ENST00000215829
SNRPF	ENST00000266735
SNX12	ENST00000374274
SNX27	ENST00000368843
SOCS7	ENST00000577233
SP2	ENST00000376741
SPATA18	ENST00000295213
SPATA6L	ENST00000475086
SPCS3	ENST00000503362
SPDL1	ENST00000265295
SPI1	ENST00000227163
SPIN1	ENST00000375859
SPNS1	ENST00000311008
SPOP	ENST00000393331
SPRYD3	ENST00000301463
SPTB	ENST00000389722
SPTLC3	ENST00000399002
SRC	ENST00000373578
SREK1	ENST00000334121
SRF	ENST00000265354
SRFBP1	ENST00000339397
SRM	ENST00000376957
SRPK2	ENST00000393651
SRRT	ENST00000347433
SRSF1	ENST00000258962
SRSF11	ENST00000370950
SRSF4	ENST00000373795
SRSF9	ENST00000229390
SRXN1	ENST00000381962
SSRP1	ENST00000278412
SST	ENST00000287641
SSTR5	ENST00000293897
SSU72	ENST00000291386
SSX5	ENST00000311798
ST6GALNAC1	ENST00000156626
ST7	ENST00000265437
STAT3	ENST00000264657
STAT5A	ENST00000345506
STAT5B	ENST00000293328
STIP1	ENST00000305218
STK4	ENST00000372806
STON1	ENST00000309835
STRAP	ENST00000419869
STRBP	ENST00000447404
SUGCT	ENST00000309930
SUGP1	ENST00000247001
SULT1B1	ENST00000310613
SULT4A1	ENST00000330884
SUMF2	ENST00000342190
SUMO1	ENST00000392246
SUMO2	ENST00000420826
SUPT16H	ENST00000216297
SURF4	ENST00000371989
SUSD5	ENST00000309558
SUZ12	ENST00000322652
SVOP	ENST00000299134
SYK	ENST00000375754
SYN1	ENST00000295987
SYNGAP1	ENST00000418600
SYT1	ENST00000261205
SYT15	ENST00000374321
SYT7	ENST00000540677
TAF5	ENST00000369839
TAF7	ENST00000313368
TAPBPL	ENST00000266556
TARBP2	ENST00000266987
TAS2R3	ENST00000247879
TAZ	ENST00000299328
TBCEL	ENST00000422003
TBL1X	ENST00000217964
TBL1Y	ENST00000383032
TCEA1	ENST00000521604
TCEAL4	ENST00000472745
TCEB1	ENST00000518127
TCOF1	ENST00000504761
TCP11	ENST00000311875
TDO2	ENST00000536354
TDRP	ENST00000523656
TFAP2C	ENST00000201031
TFAP4	ENST00000204517
TFCP2	ENST00000257915
TFDP1	ENST00000375370
TGFB2	ENST00000366929
TGFBR1	ENST00000374994
THEG	ENST00000342640
THRA	ENST00000264637
THUMPD2	ENST00000505747
TIA1	ENST00000433529
TIAL1	ENST00000369093
TIGD4	ENST00000304337
TIGD7	ENST00000396862
TIMP1	ENST00000218388
TIMP2	ENST00000262768
TIMP3	ENST00000266085
TLE1	ENST00000376499
TM4SF1	ENST00000305366
TM4SF2	ENST00000465127
TM9SF3	ENST00000371142
TMED10	ENST00000303575
TMEM116	ENST00000552374
TMEM132D	ENST00000422113
TMEM139	ENST00000359333
TMEM164	ENST00000372073
TMEM178A	ENST00000281961
TMEM185B	ENST00000426077
TMEM186	ENST00000333050
TMEM204	ENST00000566264
TMEM255B	ENST00000375353
TMEM26	ENST00000399298
TMEM43	ENST00000306077
TMEM57	ENST00000374343
TMEM63B	ENST00000259746
TMUB2	ENST00000587989
TMX3	ENST00000299608
TNFRSF4	ENST00000379236
TNFRSF8	ENST00000263932
TNFSF13B	ENST00000375887
TNK1	ENST00000576812
TOMM40	ENST00000426677
TOP1	ENST00000361337
TOX4	ENST00000405508
TPSB2	ENST00000430512
TRA2B	ENST00000453386
TRABD2A	ENST00000335459
TRAF3IP3	ENST00000367024
TRAF4	ENST00000262395
TRAF6	ENST00000526995
TRAPPC4	ENST00000533632
TRIB2	ENST00000155926
TRIM17	ENST00000366697
TRIM2	ENST00000338700
TRIM26	ENST00000454678
TRIM33	ENST00000358465
TRIM5	ENST00000380034
TRIM51	ENST00000449290
TRIM6-TRIM34	ENST00000354852
TRIM9	ENST00000298355
TRIT1	ENST00000316891
TRMT61B	ENST00000306108
TRPM3	ENST00000377110
TSEN2	ENST00000284995
TSPAN14	ENST00000429989
TSSK1B	ENST00000390666
TTC7B	ENST00000328459
TUBA1B	ENST00000336023
TUBB	ENST00000327892
TUBB2A	ENST00000333628
TUBGCP3	ENST00000261965
TUSC2	ENST00000232496
TXNDC5	ENST00000379757
TYMS	ENST00000323274
TYW5	ENST00000354611
U2AF1	ENST00000291552
U2AF2	ENST00000308924
UBA2	ENST00000246548
UBA52	ENST00000442744
UBE2A	ENST00000371558
UBE2D3	ENST00000357194
UBE2I	ENST00000355803
UBE2M	ENST00000253023
UBE2N	ENST00000318066
UBE2QL1	ENST00000399816
UBE2R2	ENST00000263228
UBE2Z	ENST00000360943
UBL3	ENST00000380680
UBP1	ENST00000283629
UBQLN4	ENST00000368309
UCKL1	ENST00000354216
UFD1L	ENST00000263202
UGT2A2	ENST00000457664
UGT2B10	ENST00000265403
UGT2B11	ENST00000446444
ULBP1	ENST00000229708
UNC5A	ENST00000329542
UNC5CL	ENST00000244565
UNK	ENST00000589666
UPF1	ENST00000262803
UPRT	ENST00000373383
USF2	ENST00000222305
USP11	ENST00000218348
USP14	ENST00000261601
USP22	ENST00000261497
USP27X	ENST00000508866
USP3	ENST00000380324
USP46	ENST00000441222
USP5	ENST00000229268
USP54	ENST00000339859
USP7	ENST00000344836
VARS	ENST00000375663
VDAC3	ENST00000521158
VKORC1L1	ENST00000360768
VMP1	ENST00000262291
VNN1	ENST00000367928
VPS29	ENST00000360579
VPS35	ENST00000299138
VPS37D	ENST00000324941
VPS4A	ENST00000254950
VPS4B	ENST00000238497
VSTM1	ENST00000338372
VSTM4	ENST00000332853
WBP11	ENST00000261167
WDR13	ENST00000218056
WDR26	ENST00000414423
WDR46	ENST00000374617
WDR74	ENST00000525239
WDR82	ENST00000296490
WDTC1	ENST00000361771
WEE1	ENST00000450114
WNT3A	ENST00000284523
WNT9A	ENST00000272164
WSB2	ENST00000315436
WT1	ENST00000332351
WTAP	ENST00000358372
XPO1	ENST00000401558
XPO7	ENST00000252512
XRCC5	ENST00000392133
XRCC6	ENST00000359308
XXcos-LUCA11.5	ENST00000606589
YAF2	ENST00000442791
YIPF7	ENST00000332990
YPEL1	ENST00000339468
YTHDF3	ENST00000539294
YWHAB	ENST00000372839
YWHAE	ENST00000264335
YWHAG	ENST00000307630
YWHAZ	ENST00000395957
ZAP70	ENST00000264972
ZBTB17	ENST00000375743
ZBTB2	ENST00000325144
ZBTB34	ENST00000373452
ZBTB37	ENST00000367701
ZBTB44	ENST00000525842
ZCCHC24	ENST00000372336
ZDHHC17	ENST00000426126
ZDHHC9	ENST00000357166
ZER1	ENST00000291900
ZFR	ENST00000265069
ZFX	ENST00000379177
ZG16	ENST00000400752
ZIC4	ENST00000525172
ZMAT2	ENST00000274712
ZMYM2	ENST00000382869
ZMYM3	ENST00000353904
ZMYM4	ENST00000314607
ZNF131	ENST00000509634
ZNF146	ENST00000456324
ZNF200	ENST00000431561
ZNF254	ENST00000357002
ZNF259	ENST00000227322
ZNF362	ENST00000539719
ZNF367	ENST00000375256
ZNF385B	ENST00000410066
ZNF419	ENST00000424930
ZNF444	ENST00000337080
ZNF446	ENST00000594369
ZNF512	ENST00000355467
ZNF562	ENST00000448622
ZNF596	ENST00000398612
ZNF618	ENST00000288466
ZNF669	ENST00000343381
ZNF683	ENST00000374204
ZNF705G	ENST00000400156
ZNF706	ENST00000520347
ZNF711	ENST00000373165
ZSCAN5A	ENST00000587340
ZSCAN5C	ENST00000534327
ZSWIM6	ENST00000252744
ZUFSP	ENST00000368576
